# Supplementary material for: Impact of COVID-19 on the mental health of public university hospital workers in Brazil: A cohort-based analysis of 32,691 workers
Source: PLoS One. 2022 Jun 16;17(6):e0269318. doi: 10.1371/journal.pone.0269318 (PMC9202958; doi:10.1371/journal.pone.0269318)
Supplement: S1 Data — (ZIP) [file pone.0269318.s006.zip]

Archive with 1 entries (1 files):
- Raw study data 2020.pdf
